# Supplementary material for: Association Studies on Gut and Lung Microbiomes in Patients with Lung Adenocarcinoma
Source: Microorganisms. 2023 Feb 21;11(3):546. doi: 10.3390/microorganisms11030546 (PMC10059697; doi:10.3390/microorganisms11030546)
Supplement: Supplementary file 1 [file microorganisms-11-00546-s001.zip]

Archive with 1 entries (1 files):
- microorganisms-2150503-supplementary.pdf
